# Supplementary material for: Rapid Uniformity Analysis of Fully Printed SWCNT-Based Thin Film Transistor Arrays via Roll-to-Roll Gravure Process
Source: Nanomaterials (Basel). 2023 Feb 1;13(3):590. doi: 10.3390/nano13030590 (PMC9920362; doi:10.3390/nano13030590)
Supplement: Supplementary file 1 [file nanomaterials-13-00590-s001.zip]

Archive with 1 entries (1 files):
- nanomaterials-2177012-supplementary.pdf
